# Supplementary material for: Canadian colorectal cancer screening programs: How do they measure up using the International Agency for Research on Cancer criteria for organized screening?
Source: J Can Assoc Gastroenterol. 2024 May 1;7(4):312–8. doi: 10.1093/jcag/gwae015 (PMC11317627; doi:10.1093/jcag/gwae015)
Supplement: gwae015_suppl_Supplementary_Materials [file gwae015_suppl_supplementary_materials.zip]

Archive with 38 entries (38 files):
- Checklist for Reporting Of Survey Studies.docx
- 01 Law coi_disclosure.docx
- 02 coi_disclosure-Li Zhang.docx
- 03 coi_disclosure_Andre Carvalho.docx
- 04 Rabeneck - coi_disclosure.docx
- 05 coi_disclosure Barkun.docx
- 06 Anja coi_disclosure.docx
- 07 Armstrong - COI disclosure - 07 Oct 23.docx
- 08 2023 ICMJE coi_disclosure CWong.docx
- 09 coi_disclosure Lamothe.docx
- 10 coi_disclosure DGM.docx
- 11 coi_disclosure_dube.docx
- 12 COI_Disclosure_Kilfoil.docx
- 13 Telford_coi_disclosure.docx
- 14 coi_disclosure NB 2Oct2023.docx
- 15 coi_disclosure KUMAR.docx
- 16 coi_disclosure HS.docx
- 17 COI form Jerry McGrath.pdf
- 18 coi_disclosure Laura Coulter.docx
- 19 coi_disclosure_Sadowski.docx
- 20 coi_disclosure - Efthimiou.docx
- 21 Conflict of interest form Henrik du Plessis.docx
- 22 coi_disclosure Kelly B.docx
- 23 coi_disclosure L Gentile 20231006.docx
- 24 Marie Helene Guertin coi_disclosure_guertin.docx
- 25 coi_disclosure_Bronwen McCurdy.docx
- 26 Kohle_coi_disclosure.docx
- 27 coi_disclosure_mjs.docx
- 28 coi_disclosure Ross Stimpson.docx
- 29 Scott Antle coi_disclosure SA.docx
- 30 POLOS COI disclosure for canscreening manuscript.docx
- 31 JCAG coi_disclosure sjh.docx
- 32 Tong Zhu COI.docx
- 33 Simbi Ebenuwah coi_disclosure.docx
- 34 coi_disclosure Judy Kosloski.docx
- 35 Melissa Mok coi_disclosure.docx
- 36 Partha Basu coi_disclosure-PB.docx
- 37 coi_disclosure TInmouth_Jill.docx
